# Supplementary material for: The biosynthetic-secretory pathway, supplemented by recycling routes, determines epithelial membrane polarity
Source: Sci Adv. 2023 Jun 28;9(26):eade4620. doi: 10.1126/sciadv.ade4620 (PMC10306302; doi:10.1126/sciadv.ade4620)
Supplement: Supplementary file 2 — Tables S1 to S4 [file sciadv.ade4620_tables_s1_to_s4.zip]

Archive with 4 entries (4 files):
- ade4620_Table_S1.xlsx
- ade4620_Table_S2.xlsx
- ade4620_Table_S3.xlsx
- ade4620_Table_S4.xlsx
