# Supplementary material for: The biosynthetic-secretory pathway, supplemented by recycling routes, determines epithelial membrane polarity
Source: Sci Adv. 2023 Jun 28;9(26):eade4620. doi: 10.1126/sciadv.ade4620 (PMC10306302; doi:10.1126/sciadv.ade4620)
Supplement: Supplementary file 2 — Tables S1 to S4 [file sciadv.ade4620_tables_s1_to_s4.zip › ade4620_Table_S2.xlsx]

## Sheet: table S2
Table S2. Classification of the identified tier-1 trafficking genes by trafficking route/function. Tier-1 trafficking genes previously identified in genetic screens on apical cargo delivery and secretion and tier-1 trafficking genes previously implicated in apical domain positioning (related to Fig. 4).
Gene	Classification of identified genes by trafficking route/function					Prior implication in apical cargo delivery, secretion and polarity
	Ⅰ Biosynthetic/secretory pathway	Ⅱ V-ATPase subunit components	Ⅲ Endocytosis/ recycling/ degradation	Ⅳ Vesicular motors and associated		Apical transport (PEPT-1/ intestine, E-cadherin/ hypodermis; C. elegans; other)	Apical secretion (Drosophila tracheal tubes/C. elegans hypodermis)	Apical domain positioning (MDCK cysts/mouse/C. elegans intestine)
sec-24.1	+					√ (125)	√ (94, 127)
sec-23	+					√ (125, 126)	√ (94)
copz-1	+					√ (125)
syx-5	+					√ (126)	√ (128)
ykt-6	+
syx-7*	+
sly-1	+
dab-1			+
apt-9	+
unc-11			+
rab-1	+						√ (128)
rab-5			+			√ (125, 126)		√ (34)
rab-6.2			+
rab-7			+			√ (126)	√ (128)
rab-8	+						√ (128)	√ (20, 33, 129)
rab-11			+			√ (125)	√ (128)	√ (20, 41, 129)
rab-21			+
arf-1.1	+
arf-6			+
C52B11.5			+
sec-12	+					√ (126)
ifta-2			+
ggtb-1	+
F38A1.8	+					√ (126)
drp-1			+
dyn-1			+			√ (125)
vps-32.1			+			√ (125, 126)	√ (128)
vps-33.1			+			√ (126)
vha-1		+				√ (125, 126)		√ (42)
vha-2		+				√ (125, 126)
vha-4		+				√ (125, 126)		√ (42)
vha-5		+				√ (126)	√ (37)
vha-6		+				√ (125, 126)
vha-8		+				√ (125, 126)
vha-9		+				√ (125, 126)	√ (128)
vha-10		+				√ (126)
vha-11		+
vha-12		+				√ (125, 126)
vha-15		+				√ (125, 126)
vha-18		+
klp-7				+
klp-10				+
klp-16				+		√ (35)
vab-8				+
spdl-1				+
che-3				+
mtm-6			+
inpp-1			+
maa-1			+
eps-8**			+					√ (42)
Classification of identified genes by trafficking route/function was according to demonstrated or predicted predominant trafficking function or route (compare table S1).
*Classified as secretory pathway component based on strongest homology to yeast SSO2.
**Function in apical membrane microdomain biogenesis, possibly unrelated to trafficking (108).
