# Supplementary material for: The biosynthetic-secretory pathway, supplemented by recycling routes, determines epithelial membrane polarity
Source: Sci Adv. 2023 Jun 28;9(26):eade4620. doi: 10.1126/sciadv.ade4620 (PMC10306302; doi:10.1126/sciadv.ade4620)
Supplement: Supplementary file 2 — Tables S1 to S4 [file sciadv.ade4620_tables_s1_to_s4.zip › ade4620_Table_S3.xlsx]

## Sheet: table S3
Table S3. The time course of polarity conversion in double let-767(-/-) mutant/suppressor knockdowns (related to Fig. 7, B and C)
	day3					day4					day5					day6					day7
	WT (Dpy)	BL	BL&EL	N		WT (Dpy)	BL	BL&EL	N		WT (dpy)	BL	BL&EL	N		WT (Dpy)	BL	BL&E	N		WT (Dpy)	BL	BL&E	N
MOCK RNAi	0.324	0.462	0.214	376		0.052	0.356	0.594	359		0.018	0.052	0.928	394		0.008	0.018	0.974	371		0	0	1	318
vha-6 RNAi	0.958333	0.035	0.00333333	235		0.883333	0.106667	0.0133333	220		0.643333	0.17	0.183333	243		0.4	0.12	0.483333	203		0.2	0.113333	0.68	214
rab-7 RNAi	0.406667	0.54	0.0566667	238		0.136667	0.74	0.123333	250		0.0666667	0.626667	0.306667	232		0.0466667	0.43	0.526667	211		0.01	0.353333	0.643333	215
dab-1 RNAi	0.626667	0.34	0.0333333	196		0.35	0.46	0.19	212		0.163333	0.26	0.58	220		0.116667	0.15	0.726667	214		0.0533333	0.0766667	0.836667	191
rab-6.2 RNAi	0.306667	0.533333	0.156667	239		0.123333	0.433333	0.44	224		0.0266667	0.246667	0.723333	224		0.00333333	0.09	0.91	209		0.00333333	0.02	0.973333	199
arf-6 RNAi	0.366667	0.563333	0.07	185		0.171667	0.52	0.31	224		0.0866667	0.236667	0.673333	204		0.0433333	0.1	0.856667	197		0.0233333	0.05	0.923333	165
Note: All RNAi experiments were carried out in a let-767(-/-) mutant background supplemented with ERM-1::GFP (see text). Standard RNAi conditions were used, with evaluation of progeny (Materials and Methods). Day of RNAi set-up is refered to as day 0. On day 3 Dpy-marked let-767(-/-) L1-larvae were transferred to a new RNAi plate and their polarity phenotypes were recorded over the next 5 days. I…
WT = wild-type apical ERM-1::GFP
BL = basolateral ERM-1::GFP displacement
BL&EL = basolateral ERM-1::GFP displacement and ectopic lumen formation
N=total number of animals counted; Dpy-marked L1 larvae were picked to separate plates for counting
