# Supplementary material for: The biosynthetic-secretory pathway, supplemented by recycling routes, determines epithelial membrane polarity
Source: Sci Adv. 2023 Jun 28;9(26):eade4620. doi: 10.1126/sciadv.ade4620 (PMC10306302; doi:10.1126/sciadv.ade4620)
Supplement: Supplementary file 2 — Tables S1 to S4 [file sciadv.ade4620_tables_s1_to_s4.zip › ade4620_Table_S4.xlsx]

## Sheet: table S4
Table S4. Reagent and Strain list.
REAGENT or RESOURCE	SOURCE	IDENTIFIER
Antibodies
anti-IFB-2 (mouse)	Developmental Studies Hybridoma Bank (DSHB)	MH33
FITC (anti-mouse)	Sigma	Cat#F9006
Bacterial Strains
E. coli: OP50: E. coli B, uracil auxotroph	Caenorhabditis Genetics Center (CGC)	OP50
E. coli: HT115 (DE3): F-, mcrA, mcrB, IN(rrnD-rrnE)1, rnc14::Tn10(DE3 lysogen: lavUV5 promoter -T7 polymerase) (IPTG-inducible T7 polymerase) (RNAse III minus).	CGC	HT115(DE3)
E. coli: DsRed HT115	Verena Gobel	N/A
E. coli: Lethal RNAi library	Gary Ruvkun	N/A
E. coli: Ahringer genome-wide RNAi feeding library	Julie Ahringer	N/A
Chemicals
BODIPY-Cer	Invitrogen	Cat#B34400
Strains
N2 (Bristol)	CGC	N2
let-767(s2819) ncl-1(e1865) dpy-17(e164) unc-32(e189)III; sDp3(III;f)	David L. Baillie	BC4849
slcf-1(tm2258); Exfs254[slcf-1::gfp]	Florence Solari	FS254
pha-1(e2123ts)III, him-5(e1490)V, rnyEx060 [pELA2 (vha-6p::vha-6::mCherry); myo-3p::pHluorin; pha-1(+)]	Keith Nehrke	KWN117
pha-1(e2123) III,rnyEx133[opt-2(aa1-412)::GFP) + pha-1(+)]	CGC	KWN246
dab-1(gk291)II; feEx43[dab-1::gfp rol-6(su1006)]	Jonathan Pettitt	PE291
vhIs34 [vha-6p::GFP::rab-7Q68L, Cbunc-119 ]	Christian E. Rocheleau	QR124
pwIs23[vit-2::gfp]	Barth D. Grant	RT130
unc-119(ed3)III; pwIs69 [vha-6p::gfp::rab-11, Cbunc-119(+)]	CGC	RT311
unc-119(ed3); pwIs112[vha-6p::hTAC::GFP, Cbunc-119(+)]	Barth D. Grant	RT393
unc-119(ed3)III; pwIs170[vha-6p::gfp::rab-7, Cbunc-119(+)]	CGC	RT476
unc-119(ed3)III; pwIs206[pvha-6::gfp::rab-10 Cbunc-119(+)]	CGC	RT525
pwIs846[vha-6p::RFP::RAB-5]	Barth D. Grant	RT2293
pwIs852[vha-6p::RFP::RME-1]	Barth D. Grant	RT2299
tgn38p::tgn-38(Y314A)::gfp	Barth D. Grant	RT3292
jcEx44 [ajm-1::GFP+ rol-6(su1006)]	CGC	SU159
rab-7(ok511)/mIn1 [mIs14 dpy-10(e128)] II	CGC	VC308
dab-1(gk291) II	CGC	VC616
vha-6(ok1825)/mIn1 [mIs14 dpy-10(e128)] II	CGC	VC1336
fgEx12[(act-5p::act-5::gfp);unc-119(+);unc-119(ed3)III]	Verena Gobel	VJ268
fgIs100[erm-1p::erm-1::gfp, rol-6p::rol-6(su1006)]	Verena Gobel	VJ402
rrf-3(pk1426)II; fgEx13[erm-1p::erm-1::gfp, rol-6p::rol-6(su1006)]	Verena Gobel	VJ462
let-767(s2819) ncl-1(e1865) dpy-17(e164) unc-32(e189)III; sDp3(III;f); fgEx13[erm-1p::erm-1::gfp;rol-6p::rol-6(su1006)]	Verena Gobel	VJ501
fgEx17[aqp-1p::aqp-1::gfp;rol-6p::rol-6(su1006)]	Verena Gobel	VJ507
fgIs2(erm-1p::erm-1, rol-6p::rol-6(su1006); fgEx20(vha-1p::gfp, vha-2p::gfp, unc-119+); unc-119(ed3)III	Verena Gobel	VJ536
fgIs2[erm-1p::erm-1, rol-6p::rol-6(su1006)] ;pha-1(e2123ts)III; rnyEx188 [pFH6-K12.2 (Psulp-5::GFP); pCL1 (pha-1+)]	Verena Gobel	VJ557
pwIs846[vha-6p::RFP::RAB-5]; slcf-1(tm2258); Exfs254[slcf-1::gfp]	this study	VJ561
pwIs852[vha-6p::RFP::RME-1]; slcf-1(tm2258); Exfs254[slcf-1::gfp]	this study	VJ562
cbgIs (pept-1p::pept-1::DsRed); unc-119(+); unc-119(ed3)III	Marino Zerial	MZE1
dkIs8 (vha-6p::gfp-1::chc-1); unc-119(+); unc-119(ed3)III	Barth D. Grant and Ken Sato	GK35
par-6(it319[par-6::GFP]) I	CGC	KK1248
pkc-3(it309[GFP::pkc-3]) II	CGC	KK1228
par-3(it300[par-3::mCherry]) III	Kenneth Kemphues	KK1218
par-3(it300[par-3::mCherry]) III; fgEx178[erm-1p::erm-1::gfp + unc-119(+)]	this study	VJ732
