# Supplementary material for: The biosynthetic-secretory pathway, supplemented by recycling routes, determines epithelial membrane polarity
Source: Sci Adv. 2023 Jun 28;9(26):eade4620. doi: 10.1126/sciadv.ade4620 (PMC10306302; doi:10.1126/sciadv.ade4620)
Supplement: Supplementary file 3 — Movie S1 [file sciadv.ade4620_movie_s1.zip]

Archive with 1 entries (1 files):
- ade4620_Movie_S1.mp4
